# Supplementary material for: The room temperature preservation of filtered environmental DNA samples and assimilation into a phenol–chloroform–isoamyl alcohol DNA extraction
Source: Mol Ecol Resour. 2014 Jun 11;15(1):168–76. doi: 10.1111/1755-0998.12281 (PMC4312482; doi:10.1111/1755-0998.12281)
Supplement: Supplementary file 1 — Data S1 DNA copy numbers from qPCRs for all four experiments. [file men0015-0168-sd1.xls]

## Sheet: Filter preservation
Preservation Buffer	Temperature	Duration	Treatment sample #	qPCR replicate	Copy number (per 4 µl)
CTAB	N/A	Fresh	1	1	1379
CTAB	N/A	Fresh		2	1914
CTAB	N/A	Fresh	2	1	1324
CTAB	N/A	Fresh		2	1405
CTAB	N/A	Fresh	3	1	1215
CTAB	N/A	Fresh		2	1642
CTAB	N/A	Fresh	4	1	903
CTAB	N/A	Fresh		2	826
CTAB	N/A	Fresh	5	1	1327
CTAB	N/A	Fresh		2	1980
CTAB	-20oC	1 week	1	1	1878
CTAB	-20oC	1 week		2	2103
CTAB	-20oC	1 week	2	1	1966
CTAB	-20oC	1 week		2	2699
CTAB	-20oC	1 week	3	1	2666
CTAB	-20oC	1 week		2	2191
CTAB	-20oC	1 week	4	1	2241
CTAB	-20oC	1 week		2	1667
CTAB	-20oC	1 week	5	1	1261
CTAB	-20oC	1 week		2	2324
CTAB	-20oC	2 weeks	1	1	2498
CTAB	-20oC	2 weeks		2	2272
CTAB	-20oC	2 weeks	2	1	1936
CTAB	-20oC	2 weeks		2	2442
CTAB	-20oC	2 weeks	3	1	2029
CTAB	-20oC	2 weeks		2	2675
CTAB	-20oC	2 weeks	4	1	1937
CTAB	-20oC	2 weeks		2	1620
CTAB	-20oC	2 weeks	5	1	1468
CTAB	-20oC	2 weeks		2	1529
CTAB	20oC	1 week	1	1	3088
CTAB	20oC	1 week		2	3432
CTAB	20oC	1 week	2	1	3805
CTAB	20oC	1 week		2	4147
CTAB	20oC	1 week	3	1	3469
CTAB	20oC	1 week		2	3885
CTAB	20oC	1 week	4	1	2896
CTAB	20oC	1 week		2	3160
CTAB	20oC	1 week	5	1	3586
CTAB	20oC	1 week		2	3533
CTAB	20oC	2 weeks	1	1	3246
CTAB	20oC	2 weeks		2	3158
CTAB	20oC	2 weeks	2	1	3938
CTAB	20oC	2 weeks		2	4183
CTAB	20oC	2 weeks	3	1	3084
CTAB	20oC	2 weeks		2	3458
CTAB	20oC	2 weeks	4	1	2971
CTAB	20oC	2 weeks		2	3387
CTAB	20oC	2 weeks	5	1	3224
CTAB	20oC	2 weeks		2	3681
CTAB	45oC	1 week	1	1	2489
CTAB	45oC	1 week		2	3278
CTAB	45oC	1 week	2	1	2369
CTAB	45oC	1 week		2	2589
CTAB	45oC	1 week	3	1	2536
CTAB	45oC	1 week		2	2610
CTAB	45oC	1 week	4	1	2610
CTAB	45oC	1 week		2	3490
CTAB	45oC	1 week	5	1	3306
CTAB	45oC	1 week		2	3122
CTAB	45oC	2 weeks	1	1	2488
CTAB	45oC	2 weeks		2	1783
CTAB	45oC	2 weeks	2	1	2793
CTAB	45oC	2 weeks		2	2832
CTAB	45oC	2 weeks	3	1	2202
CTAB	45oC	2 weeks		2	2822
CTAB	45oC	2 weeks	4	1	1880
CTAB	45oC	2 weeks		2	1369
CTAB	45oC	2 weeks	5	1	1760
CTAB	45oC	2 weeks		2	1969
Longmire's	N/A	Fresh	1	1	2765
Longmire's	N/A	Fresh		2	2778
Longmire's	N/A	Fresh	2	1	2751
Longmire's	N/A	Fresh		2	3207
Longmire's	N/A	Fresh	3	1	2369
Longmire's	N/A	Fresh		2	2346
Longmire's	N/A	Fresh	4	1	3029
Longmire's	N/A	Fresh		2	2493
Longmire's	N/A	Fresh	5	1	2685
Longmire's	N/A	Fresh		2	2581
Longmire's	20oC	1 week	1	1	3234
Longmire's	20oC	1 week		2	2625
Longmire's	20oC	1 week	2	1	4036
Longmire's	20oC	1 week		2	3524
Longmire's	20oC	1 week	3	1	3280
Longmire's	20oC	1 week		2	3394
Longmire's	20oC	1 week	4	1	3551
Longmire's	20oC	1 week		2	2932
Longmire's	20oC	1 week	5	1	2692
Longmire's	20oC	1 week		2	2649
Longmire's	20oC	2 weeks	1	1	1644
Longmire's	20oC	2 weeks		2	1735
Longmire's	20oC	2 weeks	2	1	3872
Longmire's	20oC	2 weeks		2	3904
Longmire's	20oC	2 weeks	3	1	3734
Longmire's	20oC	2 weeks		2	3454
Longmire's	20oC	2 weeks	4	1	5206
Longmire's	20oC	2 weeks		2	5839
Longmire's	20oC	2 weeks	5	1	4725
Longmire's	20oC	2 weeks		2	4040
Longmire's	45oC	1 week	1	1	3580
Longmire's	45oC	1 week		2	3195
Longmire's	45oC	1 week	2	1	3851
Longmire's	45oC	1 week		2	2742
Longmire's	45oC	1 week	3	1	3410
Longmire's	45oC	1 week		2	2966
Longmire's	45oC	1 week	4	1	3012
Longmire's	45oC	1 week		2	3033
Longmire's	45oC	1 week	5	1	4052
Longmire's	45oC	1 week		2	3745
Longmire's	45oC	2 weeks	1	1	4095
Longmire's	45oC	2 weeks		2	3664
Longmire's	45oC	2 weeks	2	1	3794
Longmire's	45oC	2 weeks		2	3846
Longmire's	45oC	2 weeks	3	1	3659
Longmire's	45oC	2 weeks		2	3254
Longmire's	45oC	2 weeks	4	1	3409
Longmire's	45oC	2 weeks		2	3343
Longmire's	45oC	2 weeks	5	1	3765
Longmire's	45oC	2 weeks		2	3825

## Sheet: Filter membrane type
Filter Type	Pore Size	Treatment sample #	qPCR replicate	Copy number (per 4 µl)
Cellulose Nitrate	0.8µm	1	1	5899
Cellulose Nitrate	0.8µm		2	5206
Cellulose Nitrate	0.8µm	2	1	5914
Cellulose Nitrate	0.8µm		2	6265
Cellulose Nitrate	0.8µm	3	1	3720
Cellulose Nitrate	0.8µm		2	3335
Cellulose Nitrate	0.8µm	4	1	3941
Cellulose Nitrate	0.8µm		2	4683
Cellulose Nitrate	0.8µm	5	1	3919
Cellulose Nitrate	0.8µm		2	4625
Cellulose Nitrate	0.8µm	6	1	3910
Cellulose Nitrate	0.8µm		2	3160
Cellulose Nitrate	0.8µm	7	1	4321
Cellulose Nitrate	0.8µm		2	5447
Cellulose Nitrate	0.8µm	8	1	5097
Cellulose Nitrate	0.8µm		2	5427
Cellulose Nitrate	0.8µm	9	1	4175
Cellulose Nitrate	0.8µm		2	4506
Cellulose Nitrate	0.8µm	10	1	3501
Cellulose Nitrate	0.8µm		2	3319
Polyethersulfone (PES)	0.8µm	1	1	5817
Polyethersulfone (PES)	0.8µm		2	6129
Polyethersulfone (PES)	0.8µm	2	1	6449
Polyethersulfone (PES)	0.8µm		2	3979
Polyethersulfone (PES)	0.8µm	3	1	5262
Polyethersulfone (PES)	0.8µm		2	5383
Polyethersulfone (PES)	0.8µm	4	1	5472
Polyethersulfone (PES)	0.8µm		2	5776
Polyethersulfone (PES)	0.8µm	5	1	4750
Polyethersulfone (PES)	0.8µm		2	4614
Polyethersulfone (PES)	0.8µm	6	1	5059
Polyethersulfone (PES)	0.8µm		2	4236
Polyethersulfone (PES)	0.8µm	7	1	5649
Polyethersulfone (PES)	0.8µm		2	6303
Polyethersulfone (PES)	0.8µm	questionable amplification curve, excluded from data set
Polyethersulfone (PES)	0.8µm		2	5228
Polyethersulfone (PES)	0.8µm	9	1	4430
Polyethersulfone (PES)	0.8µm		2	4599
Polyethersulfone (PES)	0.8µm	10	1	4859
Polyethersulfone (PES)	0.8µm		2	4009
Polycarbonate (PCTE)	1.0µm	1	1	2975
Polycarbonate (PCTE)	1.0µm		2	3105
Polycarbonate (PCTE)	1.0µm	2	1	3425
Polycarbonate (PCTE)	1.0µm		2	3147
Polycarbonate (PCTE)	1.0µm	3	1	2128
Polycarbonate (PCTE)	1.0µm		2	2377
Polycarbonate (PCTE)	1.0µm	4	1	3307
Polycarbonate (PCTE)	1.0µm		2	3053
Polycarbonate (PCTE)	1.0µm	5	1	2893
Polycarbonate (PCTE)	1.0µm		2	3078
Polycarbonate (PCTE)	1.0µm	6	1	2912
Polycarbonate (PCTE)	1.0µm		2	2309
Polycarbonate (PCTE)	1.0µm	7	1	3352
Polycarbonate (PCTE)	1.0µm	questionable amplification curve, exclude from data set
Polycarbonate (PCTE)	1.0µm	8	1	2124
Polycarbonate (PCTE)	1.0µm		2	2170
Polycarbonate (PCTE)	1.0µm	9	1	3958
Polycarbonate (PCTE)	1.0µm		2	4312
Polycarbonate (PCTE)	1.0µm	10	1	2666
Polycarbonate (PCTE)	1.0µm		2	2400
Glass Microfiber (GMF)	1.5µm	1	1	1226
Glass Microfiber (GMF)	1.5µm		2	1295
Glass Microfiber (GMF)	1.5µm	2	1	3893
Glass Microfiber (GMF)	1.5µm		2	3691
Glass Microfiber (GMF)	1.5µm	3	1	986
Glass Microfiber (GMF)	1.5µm		2	986
Glass Microfiber (GMF)	1.5µm	4	1	1409
Glass Microfiber (GMF)	1.5µm		2	1583
Glass Microfiber (GMF)	1.5µm	5	1	338
Glass Microfiber (GMF)	1.5µm		2	308
Glass Microfiber (GMF)	1.5µm	6	1	561
Glass Microfiber (GMF)	1.5µm		2	539
Glass Microfiber (GMF)	1.5µm	7	1	2556
Glass Microfiber (GMF)	1.5µm		2	2428
Glass Microfiber (GMF)	1.5µm	8	1	didn't amplify
Glass Microfiber (GMF)	1.5µm		2	didn't amplify
Glass Microfiber (GMF)	1.5µm	9	1	613
Glass Microfiber (GMF)	1.5µm		2	673
Glass Microfiber (GMF)	1.5µm	10	1	2471
Glass Microfiber (GMF)	1.5µm		2	2492

## Sheet: PCI-kit comparison
Filter Type	DNA extraction	Treatment sample #	qPCR replicate	Copy number (per 4 µl)
GMF	MoBio PowerWater®	1	1	9157
GMF	MoBio PowerWater®		2	6572
GMF	MoBio PowerWater®	2	1	4827
GMF	MoBio PowerWater®		2	5034
GMF	MoBio PowerWater®	3	1	4981
GMF	MoBio PowerWater®		2	5230
GMF	MoBio PowerWater®	4	1	5565
GMF	MoBio PowerWater®		2	5661
GMF	MoBio PowerWater®	5	1	4887
GMF	MoBio PowerWater®		2	5428
GMF	MoBio PowerWater®	6	1	5757
GMF	MoBio PowerWater®		2	5046
GMF	MoBio PowerWater®	7	1	5593
GMF	MoBio PowerWater®		2	6078
GMF	MoBio PowerWater®	8	1	5422
GMF	MoBio PowerWater®		2	6466
GMF	MoBio PowerWater®	9	1	5687
GMF	MoBio PowerWater®	questionable amplification curve, exclude from data set
GMF	MoBio PowerWater®	10	1	5486
GMF	MoBio PowerWater®		2	4430
GMF	PCI	1	1	5174
GMF	PCI		2	6260
GMF	PCI	2	1	3652
GMF	PCI	questionable amplification curve, exclude from data set
GMF	PCI	3	1	2760
GMF	PCI		2	2353
GMF	PCI	4	1	1750
GMF	PCI		2	1703
GMF	PCI	5	1	2000
GMF	PCI		2	2267
GMF	PCI	6	1	1880
GMF	PCI		2	1894
GMF	PCI	7	1	844
GMF	PCI		2	841
GMF	PCI	8	1	1682
GMF	PCI		2	1630
GMF	PCI	9	1	1105
GMF	PCI		2	991
GMF	PCI	10	1	2035
GMF	PCI		2	2422
CN	Qiagen DNeasy®	1	1	3815
CN	Qiagen DNeasy®		2	3291
CN	Qiagen DNeasy®	2	1	2001
CN	Qiagen DNeasy®		2	1888
CN	Qiagen DNeasy®	3	1	2273
CN	Qiagen DNeasy®	questionable amplification curve, exclude from data set
CN	Qiagen DNeasy®	4	1	4104
CN	Qiagen DNeasy®		2	3150
CN	Qiagen DNeasy®	5	1	1946
CN	Qiagen DNeasy®		2	2081
CN	Qiagen DNeasy®	6	1	2260
CN	Qiagen DNeasy®		2	2269
CN	Qiagen DNeasy®	7	1	4843
CN	Qiagen DNeasy®		2	6945
CN	Qiagen DNeasy®	8	1	3645
CN	Qiagen DNeasy®		2	2930
CN	Qiagen DNeasy®	9	1	4944
CN	Qiagen DNeasy®		2	5002
CN	Qiagen DNeasy®	10	1	4593
CN	Qiagen DNeasy®		2	5138
CN	PCI	1	1	12041
CN	PCI		2	14030
CN	PCI	2	1	15637
CN	PCI		2	13074
CN	PCI	questionable amplification curve, exclude from data set
CN	PCI		2	14583
CN	PCI	4	1	15641
CN	PCI		2	17613
CN	PCI	5	1	14429
CN	PCI		2	12259
CN	PCI	6	1	15467
CN	PCI		2	11130
CN	PCI	7	1	16281
CN	PCI		2	12113
CN	PCI	8	1	11357
CN	PCI		2	11401
CN	PCI	9	1	10108
CN	PCI		2	7462
CN	PCI	10	1	9544
CN	PCI		2	9729

## Sheet: DNA extraction
DNA extraction	DNA precipitation	Treatment sample #	qPCR replicate	Copy number (per 4 µl)
PCI	Ethanol	1	1	3338
PCI	Ethanol		2	3857
PCI	Ethanol	2	1	4282
PCI	Ethanol		2	3157
PCI	Ethanol	3	1	4941
PCI	Ethanol		2	5482
PCI	Ethanol	4	1	4020
PCI	Ethanol		2	4190
PCI	Ethanol	5	1	4919
PCI	Ethanol		2	5238
PCI	Ethanol	6	1	4756
PCI	Ethanol		2	5832
PCI	Ethanol	7	1	5547
PCI	Ethanol		2	5146
PCI	Ethanol	8	1	6622
PCI	Ethanol		2	6675
PCI	Ethanol	9	1	4849
PCI	Ethanol		2	5072
PCI	Ethanol	10	1	4443
PCI	Ethanol		2	4364
PCI	Isopropanol	1	1	3346
PCI	Isopropanol		2	3632
PCI	Isopropanol	2	1	3973
PCI	Isopropanol		2	3874
PCI	Isopropanol	3	1	4703
PCI	Isopropanol		2	3776
PCI	Isopropanol	4	1	3308
PCI	Isopropanol		2	3437
PCI	Isopropanol	5	1	2396
PCI	Isopropanol		2	2808
PCI	Isopropanol	6	1	4453
PCI	Isopropanol		2	3581
PCI	Isopropanol	7	1	5261
PCI	Isopropanol		2	5778
PCI	Isopropanol	8	1	6345
PCI	Isopropanol		2	6378
PCI	Isopropanol	9	1	5358
PCI	Isopropanol		2	6706
PCI	Isopropanol	10	1	3593
PCI	Isopropanol		2	3174
CI	Ethanol	1	1	3437
CI	Ethanol		2	4209
CI	Ethanol	2	1	3794
CI	Ethanol		2	3429
CI	Ethanol	3	1	2849
CI	Ethanol		2	3350
CI	Ethanol	4	1	5425
CI	Ethanol		2	5587
CI	Ethanol	5	1	4565
CI	Ethanol		2	8834
CI	Ethanol	6	1	5061
CI	Ethanol		2	4853
CI	Ethanol	7	1	3597
CI	Ethanol		2	3137
CI	Ethanol	8	1	6129
CI	Ethanol		2	5990
CI	Ethanol	9	1	2778
CI	Ethanol		2	3167
CI	Ethanol	10	1	1654
CI	Ethanol		2	2376
CI	Isopropanol	1	1	2615
CI	Isopropanol		2	2342
CI	Isopropanol	2	1	2962
CI	Isopropanol		2	2913
CI	Isopropanol	3	1	3666
CI	Isopropanol		2	3674
CI	Isopropanol	4	1	4983
CI	Isopropanol		2	5219
CI	Isopropanol	5	1	4558
CI	Isopropanol		2	5007
CI	Isopropanol	6	1	3074
CI	Isopropanol		2	2984
CI	Isopropanol	7	1	3597
CI	Isopropanol		2	3137
CI	Isopropanol	8	1	3599
CI	Isopropanol		2	3587
CI	Isopropanol	9	1	3204
CI	Isopropanol		2	3525
CI	Isopropanol	10	1	5056
CI	Isopropanol		2	5048

## Sheet: Filter pore size
Pore size	Treatment sample #	qPCR replicate	Copy number (per 4 µl)
20µm	1	1	33.5
20µm		2	43.2
20µm	2	1	138
20µm		2	85.9
20µm	3	1	79.1
20µm		2	96.8
20µm	4	1	33.3
20µm		2	29.4
20µm	5	1	31.6
20µm		2	48.6
20µm	6	1	104
20µm		2	97.4
20µm	7	1	36.9
20µm		2	62.3
20µm	8	1	95.2
20µm		2	100
20µm	9	1	323
20µm		2	261
20µm	10	1	77.5
20µm		2	120
8µm	1	1	210
8µm		2	205
8µm	2	1	185
8µm		2	137
8µm	3	1	277
8µm		2	298
8µm	4	1	365
8µm		2	301
8µm	5	1	234
8µm		2	238
8µm	6	1	171
8µm		2	203
8µm	7	1	167
8µm		2	229
8µm	8	1	239
8µm		2	214
8µm	9	1	117
8µm		2	147
8µm	10	1	355
8µm		2	401
3µm	1	1	879
3µm		2	881
3µm	2	1	1110
3µm		2	1060
3µm	3	1	1133
3µm		2	927
3µm	4	1	935
3µm		2	1115
3µm	5	1	795
3µm		2	694
3µm	6	1	818
3µm		2	561
3µm	7	1	634
3µm		2	692
3µm	8	1	681
3µm		2	1006
3µm	9	1	1267
3µm		2	1412
3µm	10	1	640
3µm		2	997
1µm	1	1	1982
1µm		2	2222
1µm	2	1	1800
1µm		2	2217
1µm	3	1	2517
1µm		2	2701
1µm	4	1	2212
1µm		2	2572
1µm	5	1	1867
1µm		2	2103
1µm	6	1	2376
1µm		2	2037
1µm	7	1	1323
1µm		2	1544
1µm	8	1	1307
1µm		2	1232
1µm	9	1	2475
1µm		2	2279
1µm	10	1	2236
1µm		2	1507
